# Supplementary material for: A Model of iPSC-Derived Macrophages with TNFAIP3 Overexpression Reveals the Peculiarities of TNFAIP3 Protein Expression and Function in Human Macrophages
Source: Int J Mol Sci. 2023 Aug 16;24(16):12868. doi: 10.3390/ijms241612868 (PMC10454046; doi:10.3390/ijms241612868)
Supplement: Supplementary file 1 [file ijms-24-12868-s001.zip]

Archive with 1 entries (1 files):
- ijms-2515828-supplementary.xlsx
