# Supplementary material for: A Model of iPSC-Derived Macrophages with TNFAIP3 Overexpression Reveals the Peculiarities of TNFAIP3 Protein Expression and Function in Human Macrophages
Source: Int J Mol Sci. 2023 Aug 16;24(16):12868. doi: 10.3390/ijms241612868 (PMC10454046; doi:10.3390/ijms241612868)
Supplement: Supplementary file 1 [file ijms-24-12868-s001.zip › ijms-2515828-supplementary.xlsx]

## Sheet: Content
SUPPLEMENTAL DATA
A model of iPSC-derived macrophages with TNFAIP3 overexpression reveals the peculiarities of TNFAIP3 protein expression and function in macrophages
Olga Sheveleva1,†, Elena Protasova1,†, Tatiana Nenasheva1, Nina Butorina1, Victoria Melnikova2, Tatiana Gerasimova1, Olga Sakovnich1, Alexander Kurinov3, Elena Grigor’eva4, Sergey Medvedev4,#, Irina Lyadova1,#,*
1 Laboratory of Cellular and Molecular Mechanisms of Histogenesis, Koltzov Institute of Developmental Biology of Russian Academy of Sciences, Vavilova str., 26, 119334 Moscow, Russia 2 Laboratory of Comparative Developmental physiology, Koltzov Institute of Developmental Biology of Russian Academy of Sciences, Vavilova str., 26, 119334 Moscow, Russia 3 Laboratory of Regeneration Problems, Koltzov…
Table S1	Table S1. Reagents used in the study
Table S2	Table S2. Primers and probes used in PCR and RT-qPCR
Table S3	Table S3. A20 transgene sequence

## Sheet: Table_S1_Materials
Table S1. Reagents used in the study
Group of reagents	Media and supplements	Supplier	Cat number
Media	Dulbecco’s PBS without Ca & Mg	Capricorn Scientific, Ebsdorf, Hessen, Germany	PBS-1A
	Ficoll-Paque PLUS medium	GE Healthcare, NY, USA	17144002
	KnockOut™ DMEM	Gibco™/Thermo Fisher Scientific, Carishbad, CA USA	10829018
	mTeSR™1 Complete Kit	Stem Cell/ Vancouver, BC, Canada	85857
	RPMI-1640	Gibco™/Thermo Fisher Scientific	11875093
	StemPro-34TM	Gibco™/Thermo Fisher Scientific	10639011
	X-VIVO™15	Lonza, Basel, Switzerland	BW04-418Q
Supplements	Ascorbic acid	Sigma, St. Louis, MO, USA	A4544
	FCS	Gibco™/Thermo Fisher Scientific	10500064
	GlutaMAX-I	Gibco™/Thermo Fisher Scientific	35050038
	Human transferrin	Sigma	10652202001
	KnockOut™ Serum Replacement	Gibco™/Thermo Fisher Scientific	10828028
	Monothiogliсerol	Sigma	SRP4037
	Non-essential amino acids	Stem Cell	7600
	Penicillin/streptomycin	Gibco™/Thermo Fisher Scientific	15240062
	β-mercaptoethanol	Sigma	M6250
Growth factors and other reagents used for iPSC maintenance and iMac differentiation	BMP4	Biolegend, San Diego, CA, USA	571506
	bFGF	Biolegend	595202
	CHIR99021	Sigma	SML1046
	Collagenase IV	Gibco™/Thermo Fisher Scientific	17104-019
	DKK1	Biolegend,	778602
	IL-3	Biolegend	578006
	IL-6	Biolegend	570802
	Matrigel	Corning	354377
	M-CSF	Biolegend	574806
	SCF	Biolegend	573906
	Thiazovivin	Stem Cell	100-0247
	TrypLE	Thermo Fisher Scientific	12605010
	VEGF-165	BioLegend	583704
	Y-27632	Stem Cell	72304
Plasmids, transfection and clone selection	AAVS1-Neo-M2rtTA	Addgene, Watertown, MA, USA	60843
	Doxycycline hyclate	Abcam, Cambridge, UK	ab141091
	Geneticin G-418	Thermo Fisher Scientific	10131019
	Neon™ Transfection System 100 µL Kit	Invitrogen™, Thermo Fisher Scientific	MPK10096
	pEGFP-C1-A20	Addgene	22141
	PureLink™ HiPure Plasmid Midiprep Kit	Invitrogen™, Thermo Fisher Scientific,Vilnius, Lithuania	K210004
	pX458-AAVS1	Addgene	113194
	Pyromycin dihydrochloride	AppliChem, Council Bluffs, Iowa, USA .	A2856
Plastic ware	12-well, 6-well plates	Corning, Somerville, MA, USA	3513, 3516
	6-well ultralow adhesive plates	Corning	3471
	Cell Imaging Plates	Eppendorf®, Hamburg, Germany	EP0030741005
RNA isolation and real-time PCR	QuickExtract™DNA Extraction Solution	Lucigen, Madison, WI, USA	QE09050
	HS TaqDNA Polymerase dNTP mix kit	Evrogen	PK018
	Maxima First Strand cDNA Synthesis Kit for RT-qPCR	Thermo Fisher Scientific	K1672
	Q5® High-Fidelity DNA Polymerase	NEB, Ipswich, MA, USA	M0491S
	QIAshredder kit	Qiagen, Germantown, MA, USA	NC9322191
	RNAeasy micro and mini kits	Qiagen	74004, 74104
Western blotting	cOmplete™ Protease Inhibitor Cocktail, tablets	Roche, Basel, ‎Switzerland	11697498001
	GVS 0.45µm NitroPure™ membranes	GVS Life Sciences, Bologna, Italy	1212590
	ECL Western Blotting Detection Kit	Amersham, Slough, Buckinghamshire, UK	RPN2209
	HRP Goat anti-mouse IgG	Biolegend	405306
	Mouse anti-human-A20 monoclonal antibodies	Abcam	ab13597
	Mouse anti-human actin-β monoclonal antibodies	Sigma	A5441
	Nonfat Dry Milk	Cell Signaling technology, Danvers, Massachusetts, USA	999S
	Pierce™ BCA Protein Assay Kit	Thermo Fisher Scientific	23225
	RIPA Lysis and Extraction Buffer	Thermo Fisher Scientific	89900
	Tween-20	Sigma	P9416
Flow cytometry, karyotyping, histochemistry and immunofluorescence	Alkaline Phosphatase kit	Sigma	SD86R1KT
	Anti-CD14-PerCP-Cy5.5	BD Biosciences, Franklin Lakes, NJ, USA	562692
	Anti-CD80-FITC	BD Biosciences	557226
	Anti-CD206-PE	Beckman Coulter, Brea, CA, USA	IM2741
	Anti-HLA-DR-APC	BD Biosciences	347403
	Anti-CD86-Alexa700	BD Biosciences	561124
	Anti-CD163-BV-711	Biolegend	563889
	Anti-CD11b-Alexa700	BD Biosciences	557960
	Anti-CD45-FITC	eBioscience/ Thermo Fisher	11-0459-42
	Anti-CD45-Alexa700	Biolegend	103127
	BSA, Fraction V	HyClone, Logan, Utah, UK	SH30574.02
	CD14 MicroBeads kit	Miltenyi Biotech, Bergisch Gladbach, Germany	130-050-201
	DAPI	Biolegend	422801
	Donkey anti-Mouse IgG (H+L) Highly Secondary Antibody, Alexa Fluor™ 488	Invitrogen™, Thermo Fisher Scientific	A21202
	Goat anti-Rabbit IgG (H+L) Secondary Antibody, Alexa Fluor™ 488	Invitrogen™, Thermo Fisher Scientific	A11008
	Hoechst 33342	Thermo Fisher Scientific	R37165
	KaryoMAX™ Colcemid™ Solution in PBS	Gibco™/Thermo Fisher Scientific	15212012
	Mouse monoclonal Anti-TUBB3 Antibody	Sigma	MAB-1637
	Rabbit anti-Mouse IgG (H+L) Secondary Antibody, Alexa Fluor™ 568	Invitrogen™, Thermo Fisher Scientific	A11061
	Rabbit monoclonal Anti-COLI	Thermo Fisher Scientific	MA1-26771
	Rabbit monoclonal Anti-SOX2	Abcam	ab92494
	Rabbit monoclonal anti-SOX17	Thermo Fisher Scientific	MA5-24891
	Mouse monoclonal Anti-OCT4	Abcam	ab184665
	Phagotest™ kit	BD Biosciences	341060
	Triton-X100	Sigma	X100-500ML
Other reagents	LPS from E. coli 055:B5	Invivogen™	tlrl-pb5lps
	Recombinant Human TNF-α	Biolegend	570106

## Sheet: Table_S2_Primers
Table S2. Primers and probes used in PCR and RT-qPCR
Assays	Gene/purpose	Primer	Sequence
PCR for iPSC clone selection	Wild-type AAVS1 locus, without target insert	AAVS1_WT-F	CTCTGGCTCCATCGTAAGCAA
		AAVS1_WT-R	CCCAAAGTACCCCGTCTCCC
	M2rtTA plasmid insert position determination	HA_L-OUT	CCGGACCACTTTGAGCTCTAC
		Neo_in-R	GCCCAGTCATAGCCGAATAG
	TNFAIP3 plasmid insert position determination	HA_L-OUT	CCGGACCACTTTGAGCTCTAC
		Puro_in-R	AGGCGCACCGTGGGCTTGTAC
	Determination of the presence of additional non-target inserts of M2rtTA plasmid in the genome	M13-R	CAGGAAACAGCTATGAC
		Neo_in-R	GCCCAGTCATAGCCGAATAG
	Determination of the presence of non-target inserts of TNFAIP3 plasmid in the genome	M13-F	GTAAAACGACGGCCAGT
		Puro_in-R	AGGCGCACCGTGGGCTTGTAC
	TNFAIP3	TNFAIP3_F-MluI	GCCACGCGTGCCACCATGGCTGAACAAGTCCTTCCTCAG
		TNFAIP3_R-AsiGI	CGTACCGGTTTAGCCATACATCTGCTTGAACTG
Primers and probes used for RT-qPCR	GAPDH	Forward	GAAGGTGAAGGTCGGAGTC
		Reverse	GAAGATGGTGATGGGATTTC
		Probe	FAM-CCATCAATGACCCCTTCATTGACC-BHQ
	ACTB	Forward	TGCCGACAGGATGCAGA
		Reverse	CAGGAGGAGCAATGATCTTG
		Probe	FAM-TGCCCTGGCACCCAGCACA-BHQ1
	TNFAIP3 (A20)	Forward	CATCATTTTGTACCCTTGGTG
		Reverse	GAACTTTTAAGTCTTCAAATCTTCC
		Probe	FAM-GCCTGAAATCCGAGCTGTTCCAC-BHQ1
	IL1B	Forward	CTAAACAGATGAAGTGCTCCTTC
		Reverse	GCTGTAGTGGTGGTCGGAGA
		Probe	FAM-CCTGGACCTCTGCCCTCTGGA-BHQ1
	IL6	Forward	CGGGAACGAAAGAGAAGCTCT
		Reverse	GGACCGAAGGCGCTTGT
		Probe	FAM-CCTCCAGGAGCCCAGCTATGAAC-BHQ1
	IL10	Forward	GTGATGCCCCAAGCTGAG
		Reverse	CACGGCCTTGCTCTTGTT
		Probe	FAM-CCAAGACCCAGACATCAAGGCGC-BHQ1
	M2rtTA	Forward	GGACAGGCATCATACCCACTT
		Reverse	AGAGCACAGCGGAATGACTT

## Sheet: Table_S3_A20_sequence
Table S3. A20 transgene sequence
atggctgaacaagtccttcctcaggctttgtatttgagcaatatgcggaaagctgtgaagatacgggagagaactccagaagacatttttaaacctactaatgggatcattcatcattttaaaaccatgcaccgatacacactggaaatgttcagaacttgccagttttgtcctcagtttcgggagatcatccacaaagccctcatcgacagaaacatccaggccaccctggaaagccagaagaaactcaactggtgtcgagaagtccggaagcttgtggcgctgaaaacgaacggtgacggcaattgcctcatgcatgccacttctcagtacatgtggggcgttcaggacacagacttggtactgaggaaggcgctgttcagcacgctcaaggaaaca…
